# Supplementary material for: Field responses of Glossina pallidipes and Glossina fuscipes fuscipes tsetse flies to Novel Repellent Blend and Waterbuck Repellent Compounds in Kenya
Source: PLoS Negl Trop Dis. 2025 Jul 28;19(7):e0013367. doi: 10.1371/journal.pntd.0013367 (PMC12313065; doi:10.1371/journal.pntd.0013367)
Supplement: S1 Table — (XLSX) [file pntd.0013367.s001.xlsx]

## Sheet: Catches of G. Pallidipes 
	Table S1a. Catches of G. pallidipes from traps with various treatsments in Shimba Hills National Reserve, Kenya
	Block	Site	Day	Treatments	Male	Female
	1	4	1	Control	19	64
	2	3	1	Control	3	2
	3	3	1	Control	5	35
	1	1	2	Control	11	41
	2	4	2	Control	7	34
	3	4	2	Control	7	17
	1	3	3	Control	14	20
	2	1	3	Control	18	34
	3	1	3	Control	5	4
	1	2	4	Control	10	25
	2	2	4	Control	29	74
	3	2	4	Control	12	54
	1	3	1	POCA	29	77
	2	4	1	POCA	94	115
	3	1	1	POCA	12	15
	1	2	2	POCA	39	90
	2	3	2	POCA	31	49
	3	2	2	POCA	38	67
	1	4	3	POCA	36	63
	2	2	3	POCA	152	314
	3	3	3	POCA	24	24
	1	1	4	POCA	54	116
	2	1	4	POCA	68	168
	3	4	4	POCA	48	42
	1	2	1	POCA + WRC	27	28
	2	1	1	POCA + WRC	18	35
	3	2	1	POCA + WRC	14	25
	1	3	2	POCA + WRC	28	36
	2	2	2	POCA + WRC	37	45
	3	1	2	POCA + WRC	2	5
	1	1	3	POCA + WRC	8	15
	2	3	3	POCA + WRC	5	14
	3	4	3	POCA + WRC	10	14
	1	4	4	POCA + WRC	24	54
	2	4	4	POCA + WRC	27	55
	3	3	4	POCA + WRC	14	17
	1	1	1	POCA + NRB	29	32
	2	2	1	POCA + NRB	31	67
	3	4	1	POCA + NRB	1	7
	1	4	2	POCA + NRB	3	23
	2	1	2	POCA + NRB	0	2
	3	3	2	POCA + NRB	9	14
	1	2	3	POCA + NRB	3	2
	2	4	3	POCA + NRB	3	3
	3	2	3	POCA + NRB	4	14
	1	3	4	POCA + NRB	2	0
	2	3	4	POCA + NRB	0	2
	3	1	4	POCA + NRB	0	4
	POCA - 3-propylphenol, octenol, p-cresol and acetone
	WRC -Waterbuck Repellent Compound
	NRB- Novel Repellent Blend

## Sheet: Catches G. f. fuscipes 
	Table S1b. Catches of G. f. fuscipes from targets with various treatsments in Ndere National Park, Kenya
	Block	Day	Site	Treatment	Male	Female
	1	1	1	Control	43	21
	1	2	3	Control	16	8
	1	3	2	Control	27	6
	2	1	1	Control	12	4
	2	2	2	Control	15	9
	2	3	3	Control	63	18
	3	1	2	Control	22	2
	3	2	3	Control	16	12
	3	3	1	Control	66	6
	1	3	3	WRC	2	1
	3	1	3	WRC	19	11
	2	1	2	WRC	26	8
	2	3	1	WRC	11	2
	1	1	2	WRC	37	4
	3	3	2	WRC	14	0
	2	2	3	WRC	51	23
	1	2	1	WRC	27	28
	3	2	1	WRC	78	21
	1	3	1	NRB	17	21
	2	1	3	NRB	38	22
	3	1	1	NRB	47	8
	1	1	3	NRB	8	5
	3	3	3	NRB	17	11
	2	2	1	NRB	14	4
	1	2	2	NRB	69	19
	2	3	2	NRB	13	2
	3	2	2	NRB	24	8
	WRC -Waterbuck Repellent Compound
	NRB- Novel Repellent Blend

## Sheet: ANOVA for Male G. pallidipes 
	Table S1c. Analysis of variance (ANOVA) of transformed (Log n+1) counts of male G. pallidipes from traps with various treatsments in Shimba Hills National Reserve, Kenya
	1)Test for Normality of Residuals
		Shapiro-Wilk Normality Test
		W =0.97938	p-value = 0.5531
	2) Test for Homogeneity of Variance
		Levene's test for homogeneity of variances
			Df	Sum Sq	Mean Sq	F value	Pr(>F)	Sig
		Treatments	3	0.085	0.028334	2.7631	0.05314	.
		Residuals	44	0.45121	0.010255
	3) Assesseent for Interactions/Additivity between factors
		Day X Site Interactions
		Factor	Df	Sum Sq	Mean Sq	F value	Pr(>F)	Sig
		Day	3	0.1392	0.046391	0.167	0.918
		Site	3	0.946	0.315335	1.1354	0.3464
		Day_vs_Site_sqred_predictions	1	0.0365	0.036536	0.1316	0.7187
		Residuals	40	11.1095	0.277737
		Signif. codes:		0 ‘***’	0.001‘**’	0.01‘*’	0.05 ‘.’	0.1 ""					‘	’
		Day X Treatments, Interactions
		Factor	Df	Sum Sq	Mean Sq	F value	Pr(>F)	Sig
		Day	3	0.1392	0.04639	0.3554	0.7855
		Treatments	3	6.5637	2.18791	16.7619	3.317e-07	***
		Day_vs_Treatments_sqred_predictions	1	0.3072	0.30715	2.3532	0.1329
		Residuals	40	5.2211	0.13053
		Signif. codes:		0 ‘***’	0.001‘**’	0.01‘*’	0.05 ‘.’	0.1 ""					‘	’
		Site X Treatments, Interactions
		Factor	Df	Sum Sq	Mean Sq	F value	Pr(>F)	Sig
		Day	3	0.1392	0.04639	0.3554	0.7855
		Treatments	3	6.5637	2.18791	16.7619	3.317e-07	***
		Day_vs_Treatments_sqred_predictions	1	0.3072	0.30715	2.3532	0.1329
		Residuals	40	5.2211	0.13053
		Signif. codes:		0 ‘***’	0.001‘**’	0.01‘*’	0.05 ‘.’	0.1 ""					‘	’
	4) ANOVA
		Model : Replicated_Latin_Square.model <- lm(Responses ~ Block + Day/Block + Site + Treatments, Replicated_Latin_Square.data)
		Factor	Df	Sum Sq	Mean Sq	F value	Pr(>F)	Sig
		Block	2	0.6547	0.32733	2.8128	0.07592	.
		Day	3	0.1392	0.04639	0.3987	0.75494
		Site	3	0.946	0.31534	2.7098	0.06266	.
		Treatments	3	6.5637	2.18791	18.8015	4.724e-07	***
		Block:Day	6	0.4366	0.07276	0.6253	0.70865
		Residuals	30	3.4911	0.11637
		Signif. codes:		0 ‘***’	0.001‘**’	0.01‘*’	0.05 ‘.’	0.1 ""					‘	’
	5) Means
		Treatment	Mean	StdDev	r	SEM	Min	Max	Q25	Q50	Q75
		Control	1.036	0.253692	12	0.07323	0.60206	1.47712	0.871855	1.06029	1.20176
		POCA	1.64061	0.278291	12	0.08034	1.11394	2.18469	1.49814	1.59656	1.76498
		POCA + WRC	1.18469	0.325442	12	0.09395	0.477121	1.57978	1.01961	1.22742	1.44716
		POCA +NRB	0.605464	0.51721	12	0.1493	0	1.50515	0.225773	0.60206	0.774228
	6)TukeyHSD results (Seperation of means)
		Treatment	Mean	Seperation/Classification	Response Index
		Control	1.036	b	1
		POCA	1.64061	a	1.58359
		WRC + POCA	1.18469	b	1.14352
		NRB + POCA	0.605464	c	0.584422

## Sheet: ANOVA for  Female G. pallidipes
	Table S1d. Analysis of variance (ANOVA) of transformed (Log n+1) counts of male G. pallidipes from traps with various treatsments in Shimba Hills National Reserve, Kenya
	1)Test for Normality of Residuals
		Shapiro-Wilk Normality Test
		W =0.97419	p-value = 0.3655
	2) Test for Homogeneity of Variance
		Levene's test for homogeneity of variances
			Df	Sum Sq	Mean Sq	F value	Pr(>F)	Sig
		Treatments	3	0.11461	0.038204	2.3858	0.08191	.
		Residuals	44	0.70458	0.016013
	3) Assesseent for Interactions/Additivity between factors
		Day X Site Interactions
		Factor	Df	Sum Sq	Mean Sq	F value	Pr(>F)	Sig
		Day	3	0.3088	0.10292	0.3688	0.7759
		Site	3	1.3701	0.4567	1.6365	0.1962
		Day_vs_Site_sqred_predictions	1	0.1186	0.11862	0.4251	0.5182
		Residuals	40	11.1633	0.27908
		Signif. codes:		0 ‘***’	0.001‘**’	0.01‘*’	0.05 ‘.’	0.1 ""					‘	’
		Day X Treatments, Interactions
		Factor	Df	Sum Sq	Mean Sq	F value	Pr(>F)	Sig
		Day	3	0.3088	0.10292	0.6091	0.613
		Treatments	3	5.5804	1.86014	11.0081	2.102e-05	***
		Day_vs_Treatments_sqred_predictions	1	0.3124	0.31244	1.849	0.1815
		Residuals	40	6.7591	0.16898
		Signif. codes:		0 ‘***’	0.001‘**’	0.01‘*’	0.05 ‘.’	0.1 ""					‘	’
		Site X Treatments, Interactions
		Factor	Df	Sum Sq	Mean Sq	F value	Pr(>F)	Sig
		Day	3	0.3088	0.10292	0.6091	0.613
		Treatments	3	5.5804	1.86014	11.0081	2.102e-05	***
		Day_vs_Treatments_sqred_predictions	1	0.3124	0.31244	1.849	0.1815
		Residuals	40	6.7591	0.16898
		Signif. codes:		0 ‘***’	0.001‘**’	0.01‘*’	0.05 ‘.’	0.1 ""					‘	’
	4) ANOVA
		Model : Replicated_Latin_Square.model <- lm(Responses ~ Block + Day/Block + Site + Treatments, Replicated_Latin_Square.data)
		Factor	Df	Sum Sq	Mean Sq	F value	Pr(>F)	Sig
		Block	2	0.4997	0.24986	1.6171	0.21529
		Day	3	0.3088	0.10292	0.6661	0.57945
		Site	3	1.3701	0.4567	2.9559	0.04826	*
		Treatments	3	5.5804	1.86014	12.0391	2.414e-05	***
		Block:Day	6	0.5665	0.09442	0.6111	0.71952
		Residuals	30	4.6353	0.15451
		Signif. codes:		0 ‘***’	0.001‘**’	0.01‘*’	0.05 ‘.’	0.1 ""					‘	’
	5) Means
		Treatment	Mean	StdDev	r	SEM	Min	Max	Q25	Q50	Q75
		Control	1.40538	0.42617	12	0.36687	0.477121	1.87506	1.30548	1.54407	1.65253
		POCA	1.85693	0.352037	12	0.354794	1.20412	2.49831	1.68259	1.8623	2.06539
		WRC	1.39524	0.287461	12	0.344499	0.778151	1.74819	1.19711	1.43869	1.59184
		NRB	0.893242	0.531748	12	0.384527	0	1.83251	0.477121	0.80103	1.22712
	6)TukeyHSD results (Seperation of means)
		Treatment	Mean	Seperation/Classification	Response Index
		Control	1.40538	b	1
		POCA	1.85693	a	1.3213
		WRC	1.39524	b	0.992785
		NRB	0.893242	c	0.635587

## Sheet: ANOVA for Male+Female G.f.fusci
	Table S1e. Analysis of variance (ANOVA) of transformed (Log n+1) counts of pooled male and female G. f. fuscipes from targets with various treatsments in Ndere National Park, Kenya
	1)Test for Normality of Residuals
		Shapiro-Wilk Normality Test
		W =0.96779	p-value = 0.5445			=
	2) Test for Homogeneity of Variance
		Levene's test for homogeneity of variances
			Df	Sum Sq	Mean Sq	F value	Pr(>F)	Sig
		Treatments	2	0.004617	0.0023084	0.3718	0.6934	.
		Residuals	24	0.14902	0.0062092
	3) Assesseent for Interactions/Additivity between factors
		Day X Site Interactions
		Factor	Df	Sum Sq	Mean Sq	F value	Pr(>F)	Sig
		Day	2	0.25747	0.128736	1.2056	0.3194
		Site	2	0.10539	0.052697	0.4935	0.6174
		Day_vs_Site_sqred_predictions	1	0.01899	0.01899	0.1778	0.6775
		Residuals	21	2.24238	0.10678
		Signif. codes:		0 ‘***’	0.001‘**’	0.01‘*’	0.05 ‘.’	0.1 ""					‘	’
		Day X Treatments, Interactions
		Factor	Df	Sum Sq	Mean Sq	F value	Pr(>F)	Sig
		Day	2	0.25747	0.12874	2.4517	0.1104
		Treatments	2	0.03617	0.01808	0.3444	0.7126
		Day_vs_Treatments_sqred_predictions	1	1.22793	1.22793	23.3855	8.839e-05	***
		Residuals	21	1.10267	0.05251
		Signif. codes:		0 ‘***’	0.001‘**’	0.01‘*’	0.05 ‘.’	0.1 ""					‘	’
		Site X Treatments, Interactions
		Factor	Df	Sum Sq	Mean Sq	F value	Pr(>F)	Sig
		Day	2	0.25747	0.12874	2.4517	0.1104
		Treatments	2	0.03617	0.01808	0.3444	0.7126
		Day_vs_Treatments_sqred_predictions	1	1.22793	1.22793	23.3855	8.839e-05	***
		Residuals	21	1.10267	0.05251
		Signif. codes:		0 ‘***’	0.001‘**’	0.01‘*’	0.05 ‘.’	0.1 ""					‘	’
	4) ANOVA
		Model : Replicated_Latin_Square.model <- lm(Responses ~ Block + Day/Block + Site + Treatments, Replicated_Latin_Square.data)
		Factor	Df	Sum Sq	Mean Sq	F value	Pr(>F)	Sig
		Block	2	0.03964	0.019821	0.1345	0.8753
		Day	2	0.25747	0.128736	0.8734	0.4391
		Site	2	0.10539	0.052697	0.3575	0.7056
		Treatments	2	0.03617	0.018084	0.1227	0.8855
		Block:Day	4	0.12193	0.030483	0.2068	0.9304
		Residuals	14	2.06363	0.147402
		Signif. codes:		0 ‘***’	0.001‘**’	0.01‘*’	0.05 ‘.’	0.1 ""					‘	’
	5) Means
		Treatment	Mean	StdDev	r	SEM	Min	Max	Q25	Q50	Q75
		Control	1.55647	0.244636	9	0.127977	1.23045	1.91381	1.39794	1.4624	1.81291
		NRB	1.52043	0.276806	9	0.127977	1.14613	1.94939	1.27875	1.51851	1.74819
		WRC	1.46736	0.432482	9	0.127977	0.60206	2	1.17609	1.54407	1.74819
	6)TukeyHSD results (Seperation of means)
		Treatment	Mean	Seperation/Classification	Response Index
		Control	1.55647	a	1
		WRC	1.52043	a	0.976849
		NRB	1.46736	a	0.942749
